# Supplementary material for: Distinct COPD subtypes in former smokers revealed by gene network perturbation analysis
Source: Respir Res. 2023 Jan 25;24:30. doi: 10.1186/s12931-023-02316-6 (PMC9875487; doi:10.1186/s12931-023-02316-6)
Supplement: Supplementary file 2 — Additional file 2: Table S1. Excel file containing this table is attached. Clinical characteristics of COPD participants vary across clusters. The variables are sorted by descending significance. P-values were calculated with a Kruskal-Wallis test for continuous and ordinal variables and or a Chi-squared test for discrete and binary variables and asses if there are differences in variable distribution among clusters. Variable means (standard deviations) are also reported for all COPD participants overall, each COPD cluster, and all control subjects for comparison. [file 12931_2023_2316_MOESM2_ESM.xlsx]

## Sheet: Sheet1
Variable		p-value	q-value		All COPD Participants		Cluster 0	Cluster 1	Cluster 2	Cluster 3		All Reference Participants
Participants, n					489		181	156	79	73		128
Sex, F, n (%)					216 (44.1)		80 (44.2)	63 (40.4)	42 (53.2)	31 (42.5)		78 (60.9)
Age, yr, mean (SD)					70.1 (7.7)		69.5 (7.8)	70.8 (7.3)	70.3 (7.9)	70.0 (8.1)		66.7 (8.8)
Oral corticosteroids, n (%)		2.36656e-05	0.00043041		12 (2.47)		3 (1.67)	1 (0.65)	8 (10.3)	0 (0)		1 (0.78)
Lymphocyte percentage, mean (SD)		1.7e-05	0.00043041		26.44 (8.55)		28.07 (7.91)	26.97 (7.3)	23.13 (11.24)	24.84 (8.07)		30.91 (8.58)
Neutrophil percentage, mean (SD)		4.2e-05	0.00050924		61.73 (9.38)		60.3 (8.42)	60.76 (7.95)	65.94 (12.95)	62.78 (8.59)		57.73 (9.56)
FRC/TLC ratio, Thirona, mean (SD)		0.000138	0.00125491		0.59 (0.11)		0.56 (0.11)	0.6 (0.11)	0.63 (0.12)	0.61 (0.12)		0.51 (0.08)
6-minute walk distance, mean (SD)		0.000375	0.00272807		1303.83 (419.88)		1384.88 (414)	1321.76 (403.63)	1142.14 (428.41)	1238.29 (407.99)		1520.71 (358.38)
Change in 6-minute walk distance, mean (SD)		0.000584	0.00303465		-122.01 (296.48)		-53.9 (276.36)	-134.48 (289.36)	-208.35 (321.96)	-172.2 (299.63)		-87.64 (323.56)
Inhaled corticosteroids, n (%)		0.000542942	0.00303465		30 (6.22)		9 (5.08)	2 (1.30)	9 (11.54)	10 (13.70)		3 (2.34)
Neutrophils, K/uL, mean (SD)		0.00074	0.00310798		4.57 (1.65)		4.32 (1.43)	4.4 (1.41)	5.36 (2.23)	4.7 (1.69)		3.93 (1.47)
SGRQ score: active, mean (SD)		0.000769	0.00310798		36.11 (29.12)		32.23 (27.42)	34.13 (29.9)	48.42 (31.68)	36.66 (25.38)		16.93 (20.25)
CAT5: limited, mean (SD)		0.001068	0.00388477		1.3 (1.54)		1.11 (1.42)	1.3 (1.5)	1.96 (1.84)	1.03 (1.35)		0.52 (0.98)
Lymphocytes, K/uL, mean (SD)		0.001433	0.00473858		1.87 (0.66)		1.95 (0.65)	1.91 (0.61)	1.7 (0.79)	1.78 (0.6)		2.03 (0.7)
BODE, mean (SD)		0.001632	0.0049469		1.4 (1.74)		1.11 (1.58)	1.26 (1.6)	1.92 (2.05)	1.82 (1.85)		0.22 (0.64)
CAT8: energy, mean (SD)		0.003881	0.0100835		1.89 (1.35)		1.67 (1.29)	1.99 (1.36)	2.37 (1.55)	1.68 (1.1)		1.16 (1.16)
SF-36 general health t-score, mean (SD)		0.003785	0.0100835		46.45 (11.1)		47.36 (10.36)	47.57 (10.98)	41.72 (12.66)	46.91 (10.18)		52.86 (7.65)
FEF2575, mean (SD)		0.00604	0.0126525		1.26 (0.99)		1.4 (1.06)	1.27 (0.88)	1.1 (1.06)	1.09 (0.95)		2.51 (1.05)
Health status, mean (SD)		0.00641823	0.0126525		3.27 (0.93)		3.36 (0.85)	3.33 (0.92)	2.9 (1.06)	3.32 (0.93)		3.80 (0.8)
MMRC dyspnea score, mean (SD)		0.006156	0.0126525		1.24 (1.36)		1.05 (1.29)	1.14 (1.28)	1.7 (1.6)	1.4 (1.29)		0.40 (0.86)
SF-36 physical function t-score, mean (SD)		0.006147	0.0126525		42.2 (12.4)		44.08 (11.61)	42.11 (12.55)	37.59 (14.25)	42.7 (10.68)		48.42 (8.76)
SGRQ score: total, mean (SD)		0.006609	0.0126525		22.59 (19.58)		19.99 (18.17)	21.87 (19.37)	30.47 (22.96)	22.04 (17.54)		9.24 (12.51)
CAT score, mean (SD)		0.009159	0.0166576		10.58 (7.53)		9.65 (6.95)	10.69 (7.47)	13.43 (8.84)	9.56 (6.82)		6.61 (5.73)
FEV1, mean (SD)		0.010427	0.0180135		1.94 (0.83)		2.04 (0.84)	1.97 (0.78)	1.71 (0.85)	1.84 (0.87)		2.62 (0.63)
FEV1, pre-BD, mean (SD)		0.010895	0.0180135		1.85 (0.83)		1.95 (0.85)	1.88 (0.75)	1.62 (0.86)	1.77 (0.89)		2.53 (0.61)
CAT4: breathless, mean (SD)		0.013505	0.0195134		2.28 (1.76)		2.04 (1.72)	2.31 (1.65)	2.85 (1.94)	2.23 (1.75)		1.51 (1.46)
FEV1/FVC ratio, mean (SD)		0.013936	0.0195134		0.62 (0.16)		0.64 (0.15)	0.63 (0.16)	0.59 (0.17)	0.58 (0.16)		0.78 (0.06)
PEF, mean (SD)		0.012908	0.0195134		5.91 (2.51)		6.15 (2.52)	6.04 (2.38)	5.09 (2.33)	5.88 (2.8)		7.41 (1.89)
FEF2575, pre-BD, mean (SD)		0.013948	0.0195134		1.15 (0.9)		1.26 (0.96)	1.15 (0.78)	1.01 (0.98)	1.04 (0.93)		2.1 (0.94)
PEF, pre-BD, mean (SD)		0.014496	0.0195289		5.64 (2.4)		5.91 (2.43)	5.78 (2.26)	4.94 (2.21)	5.44 (2.66)		7.23 (1.93)
SF-36 physical health aggregate score, mean (SD)		0.017685	0.0229743		43.84 (11)		45.38 (10.2)	43.70 (11.04)	39.76 (13.14)	44.77 (9.26)		49.55 (9)
FEV1 percent predicted, mean (SD)		0.022524	0.0271997		71 (25.55)		73.79 (24.65)	73.16 (24.49)	65.38 (26.96)	65.44 (27.12)		99.05 (11.33)
FEV6, pre-BD, mean (SD)		0.021901	0.0271997		2.69 (0.91)		2.8 (0.91)	2.72 (0.86)	2.45 (0.91)	2.65 (0.94)		3.23 (0.76)
SGRQ score: impact, mean (SD)		0.023181	0.0271997		14.1 (16.38)		12.03 (14.38)	13.58 (15.98)	20.52 (20.82)	13.38 (15)		4.31 (9.79)
Eosinophil percentage, mean (SD)		0.02537	0.028838		2.79 (2.05)		2.77 (1.94)	2.88 (1.99)	2.27 (1.75)	3.21 (2.61)		2.65 (1.82)
FEV6, mean (SD)		0.026859	0.0296054		2.81 (0.9)		2.9 (0.89)	2.85 (0.88)	2.56 (0.91)	2.76 (0.93)		3.26 (0.8)
CAT6: confidence leaving home, mean (SD)		0.029108	0.0311407		0.47 (1.01)		0.4 (0.88)	0.39 (0.97)	0.81 (1.33)	0.44 (0.94)		0.16 (0.7)
FEV1/FVC ratio, pre-BD, mean (SD)		0.034587	0.0340021		0.61 (0.16)		0.62 (0.15)	0.62 (0.15)	0.58 (0.16)	0.58 (0.16)		0.75 (0.06)
SF-36 vitality t-score, mean (SD)		0.033491	0.0340021		52.47 (9.98)		52.78 (9.47)	53.19 (9.57)	49.05 (11.92)	53.89 (9.1)		55.36 (8.34)
WBC (K/uL), mean (SD)		0.033833	0.0340021		7.27 (1.93)		7.06 (1.76)	7.18 (1.81)	7.85 (2.38)	7.37 (1.98)		6.7 (1.75)
HADS anxiety score, mean (SD)		0.035619	0.0340951		4.11 (3.17)		3.88 (3.02)	4.33 (3.37)	4.81 (3.32)	3.48 (2.76)		3.86 (2.99)
FVC, pre-BD, mean (SD)		0.039793	0.0371139		2.95 (0.92)		3.03 (0.92)	2.98 (0.89)	2.69 (0.9)	2.94 (0.97)		3.37 (0.78)
DLCO percent predicted, adjusted, mean (SD)		0.046541	0.0423224		72.77 (22.54)		76.69 (22.77)	70.84 (21.52)	69.09 (24.01)	70.52 (21.71)		92.08 (18.25)
SF-36 role physical t-score, mean (SD)		0.051148	0.0453774		45.97 (10.96)		47.34 (10.29)	45.88 (11.16)	42.69 (12.54)	46.35 (9.67)		50.69 (8.84)
Change in lung density, sponge model adjusted, mean (SD)		0.05334	0.0461953		1.1 (11.84)		2.61 (11.54)	1.55 (11.64)	-1.91 (10.02)	-0.65 (13.92)		0.61 (10.62)
Change in percent emphysema (-950 HU), Thirona, mean (SD)		0.055836	0.0472324		-0.46 (5.22)		-0.59 (4.49)	-1.07 (5.54)	0.9 (5.11)	-0.14 (6.05)		-0.49 (1.35)
Percent empysema lower lobes, Thirona, mean (SD)		0.061248	0.050633		7.47 (9.97)		6.89 (9.26)	6.44 (9.72)	8.93 (10.67)	9.74 (11.16)		0.8 (0.86)
CAT1: cough, mean (SD)		0.075734	0.0589775		1.59 (1.26)		1.54 (1.24)	1.66 (1.3)	1.82 (1.29)	1.32 (1.18)		1.23 (1.02)
FVC, mean (SD)		0.075002	0.0589775		3.06 (0.93)		3.13 (0.91)	3.09 (0.93)	2.81 (0.91)	3.07 (0.98)		3.36 (0.82)
HADS depression score, mean (SD)		0.076353	0.0589775		3.07 (2.72)		2.9 (2.69)	3.03 (2.58)	3.85 (3.16)	2.75 (2.48)		2.41 (2.38)
Log expiratory percent below 856, mean (SD)		0.079449	0.0589775		2.94 (1.02)		2.77 (1.11)	2.96 (0.95)	3.13 (0.91)	3.11 (0.98)		1.95 (0.8)
Percent gas trapping (-856 HU) total lung, Thirona, mean (SD)		0.079449	0.0589775		28.15 (21.64)		25.26 (20.5)	27.83 (21.42)	31.64 (21.93)	32.32 (23.79)		9.29 (6.74)
SF-36 body pain t-score, mean (SD)		0.085867	0.062467		49.89 (10.47)		50.38 (9.75)	48.91 (10.62)	48.35 (12.13)	52.43 (9.6)		51.43 (9.68)
SF-36 social function t-score, mean (SD)		0.088222	0.0629218		50.38 (9.54)		51.37 (8.58)	50.42 (9.39)	47.39 (11.41)	51.1 (9.49)		53.14 (6.49)
Percent emphysema upper lobes, Thirona, mean (SD)		0.099112	0.066932		10.35 (12.93)		9.54 (12.03)	9.26 (12.42)	11.49 (13.4)	13.57 (15.18)		1.37 (1.41)
PRM: percent normal, Thirona, mean (SD)		0.099365	0.066932		68.73 (22.95)		71.28 (22.19)	69.53 (22.56)	65.29 (23.33)	64.28 (24.67)		89.21 (6.26)
TLC, Thirona, mean (SD)		0.096171	0.066932		5.76 (1.41)		5.86 (1.43)	5.63 (1.36)	5.55 (1.43)	6.01 (1.41)		5.27 (1.2)
Log inspiratory percent below 950, total, mean (SD)		0.104846	0.0681017		1.19 (1.7)		1.06 (1.77)	1.04 (1.65)	1.4 (1.72)	1.6 (1.55)		-0.49 (1.18)
Percent emphysema (-950 HU), Thirona, mean (SD)		0.104846	0.0681017		9.4 (11.94)		8.59 (10.96)	8.47 (11.82)	10.84 (12.74)	12.03 (13.4)		1.05 (1.05)
PRM: percent emphysema, Thirona, mean (SD)		0.107241	0.0684353		8.24 (12.17)		7.22 (10.85)	7.64 (12.12)	9.86 (13.31)	10.41 (13.87)		0.35 (0.48)
Mean attenuation expiratory, Thirona, mean (SD)		0.117909	0.0718246		-739.31 (68.9)		-731.29 (65.37)	-736.94 (69.97)	-752.39 (66.27)	-750.81 (75.3)		-681.96 (44.57)
Monocyte percentage, mean (SD)		0.118476	0.0718246		8.44 (2.46)		8.29 (2.16)	8.76 (2.56)	7.99 (2.63)	8.66 (2.65)		8.05 (2.32)
Perc15, Expiratory, Thriona, mean (SD)		0.116505	0.0718246		-877.08 (54.49)		-869.58 (55.01)	-876.52 (52.85)	-887.54 (53.93)	-886.02 (55.67)		-826.07 (32.4)
Pi10, Thirona, mean (SD)		0.129164	0.0760586		2.3 (0.54)		2.27 (0.56)	2.26 (0.51)	2.42 (0.56)	2.35 (0.57)		1.89 (0.34)
SGRQ score: symptom, mean (SD)		0.129642	0.0760586		25.26 (21.82)		23.41 (21.86)	26.45 (21.99)	29.35 (22.09)	22.87 (20.65)		11.06 (16.21)
CAT3: tightness in chest, mean (SD)		0.142902	0.0812181		0.81 (1.07)		0.7 (0.99)	0.78 (1.06)	1.06 (1.23)	0.86 (1.1)		0.45 (0.89)
Wall area percent, segmental (main 6), Thirona, mean (SD)		0.141801	0.0812181		50.07 (7.52)		49.71 (7.12)	49.43 (7.43)	51.79 (7.59)	50.71 (8.45)		45.89 (6)
Change in oxygen use, mean (SD)		0.147326	0.0824443		0.08 (0.32)		0.08 (0.31)	0.05 (0.25)	0.14 (0.42)	0.11 (0.36)		0.01 (0.09)
Change in MMRC, mean (SD)		0.151395	0.0834376		0.06 (1.03)		0.05 (0.88)	-0.06 (1.06)	0.14 (1.11)	0.25 (1.18)		-0.16 (0.93)
Change in PRM percent emphysema, Thirona, mean (SD)		0.170826	0.0916423		0.65 (4.65)		0.71 (3.68)	0.27 (5.05)	1.39 (4.82)	0.52 (5.65)		-0.04 (0.53)
Change in PRM percent other, Thirona, mean (SD)		0.171321	0.0916423		-1.01 (2.26)		-1.2 (2.26)	-1.17 (2.14)	-0.5 (1.5)	-0.72 (2.99)		-0.42 (1.07)
PRM: percent air trapping, Thirona, mean (SD)		0.175378	0.0924529		21.16 (13.39)		19.49 (13.03)	21.28 (13.2)	23.08 (13.43)	23.01 (14.38)		9.63 (5.76)
Lung density, Perc15 + 1000 HU, mean (SD)		0.18232	0.093405		70.83 (27.89)		72.43 (28.66)	72.91 (26.63)	68.68 (29.61)	64.48 (26.62)		91.38 (17.19)
Perc15 Inspiratory, Thirona, mean (SD)		0.18232	0.093405		-929.17 (27.89)		-927.57 (28.66)	-927.09 (26.63)	-931.32 (29.61)	-935.52 (26.62)		-908.62 (17.19)
Mean attenuation inspiratory, Thirona, mean (SD)		0.221329	0.111815		-844.42 (31.43)		-844.6 (31.56)	-841.91 (30.11)	-842.84 (33.42)	-850.9 (31.83)		-829 (24.8)
FRC, Thriona, mean (SD)		0.237803	0.118492		3.43 (1.13)		3.32 (1.08)	3.42 (1.13)	3.49 (1.11)	3.68 (1.23)		2.69 (0.58)
Lung density, sponge model adjusted, mean (SD)		0.248092	0.121948		65 (21.62)		66.94 (21.62)	65.43 (20.38)	63.72 (24.56)	60.61 (21.12)		83.57 (14.26)
Monocyte, K/uL, mean (SD)		0.267693	0.129829		0.6 (0.2)		0.57 (0.17)	0.62 (0.22)	0.58 (0.18)	0.64 (0.24)		0.53 (0.17)
SF-36 role emotional t-score, mean (SD)		0.281722	0.134835		49.22 (10.09)		49.29 (9.27)	49.87 (10.23)	46.63 (12.9)	50.45 (7.77)		52.36 (7.29)
Eosinophil, K/uL, mean (SD)		0.286377	0.135283		0.2 (0.15)		0.19 (0.13)	0.2 (0.15)	0.18 (0.15)	0.22 (0.19)		0.17 (0.11)
CAT2: phelgm, mean (SD)		0.309367	0.144269		1.26 (1.26)		1.2 (1.29)	1.36 (1.28)	1.32 (1.12)	1.15 (1.31)		0.8 (1.04)
FVC percent predicted, mean (SD)		0.337358	0.155331		83.9 (18.43)		85.19 (17.92)	84.89 (17.32)	81.02 (20.49)	81.65 (19.48)		96.01 (10.71)
SF-36 mental health aggregate score, mean (SD)		0.343422	0.156147		54.31 (9.18)		54.26 (8.32)	54.75 (9.83)	52.67 (10.72)	55.28 (7.83)		55.13 (7.71)
PRM: percent other, Thriona, mean (SD)		0.348012	0.15628		1.87 (2.04)		2.01 (1.88)	1.56 (1.53)	1.77 (1.7)	2.3 (3.26)		0.82 (0.81)
Change in PRM percent normal, Thirona, mean (SD)		0.394915	0.17518		0.43 (10.32)		0.83 (10.1)	0.54 (9.87)	-1.15 (9.36)	0.86 (12.53)		0.63 (5.44)
Change in FEV1 percent predicted, mean (SD)		0.424038	0.185832		-2.33 (9.64)		-2.88 (10.02)	-1.83 (9.62)	-2.87 (9.13)	-1.46 (9.32)		3.94 (6.03)
Change in FEV1, mL, mean (SD)		0.472022	0.20019		-208.74 (263.55)		-228.35 (264.14)	-203.77 (279.94)	-204.1 (238.56)	-176.11 (252.3)		-86.42 (159.1)
Change in FEV1, mL/year, mean (SD)		0.47331	0.20019		-38.28 (48.87)		-41.58 (48.83)	-37.99 (52.23)	-37.49 (44.03)	-31.62 (46.61)		-16 (29.45)
Change in SGRQ total score, mean (SD)		0.470201	0.20019		0.43 (11.84)		0.87 (10.96)	0.3 (11.16)	1.79 (13.85)	-1.86 (12.92)		-1.04 (11.07)
CAT7: sleep soundly, mean (SD)		0.491911	0.205666		0.98 (1.3)		0.98 (1.28)	0.91 (1.27)	1.24 (1.52)	0.85 (1.14)		0.79 (1.13)
SF-36 mental health t-score, mean (SD)		0.504993	0.208736		53.31 (8.45)		53.82 (7.8)	53.04 (9.17)	52.08 (9.11)	53.98 (7.58)		53.92 (8)
Change in percent gas trapping, Thirona, mean (SD)		0.517259	0.211404		0.05 (9.73)		-0.2 (9.44)	0.04 (9.29)	1.46 (8.72)	-0.74 (12.05)		-0.7 (6.03)
Percent emphysema upper lobe/lower lobe ratio, Thirona, mean (SD)		0.531497	0.214809		1.75 (1.59)		1.68 (1.14)	2.06 (2.43)	1.39 (0.67)	1.72 (1.21)		2.07 (1.2)
Change in Perc15 inspiratory, Thirona, mean (SD)		0.558399	0.223202		2.4 (16.52)		3.73 (15.23)	2.77 (15.93)	1.2 (13.53)	-0.48 (22.31)		0.69 (13.67)
Severe exacerbations, n (%)		0.573793	0.226862		37 (7.57)		12 (6.63)	11 (7.05)	9 (11.39)	5 (6.85)		1 (0.78)
Change in Perc15 expiratory, Thirona, mean (SD)		0.582457	0.227811		5.21 (27.18)		6.96 (29.97)	4.84 (24.76)	-0.36 (21.05)	7.32 (29.91)		0.77 (29.87)
Change in FEV1/FVC ratio, mean (SD)		0.594658	0.230109		-0.01 (0.06)		-0.01 (0.06)	-0.01 (0.07)	-0.02 (0.07)	-0.01 (0.07)		0 (0.04)
Exacerbation frequency, mean (SD)		0.627512	0.240266		0.32 (0.78)		0.33 (0.88)	0.28 (0.71)	0.38 (0.79)	0.32 (0.66)		0.08 (0.35)
Pre-/post-BD FVC percent change, mean (SD)		0.696446	0.263882		4.42 (9.96)		3.94 (9.28)	4.23 (10.23)	5.15 (8.46)	5.21 (12.36)		-0.1 (7.02)
Basophil (K/uL), mean (SD)		0.711002	0.26662		0.03 (0.04)		0.03 (0.04)	0.04 (0.04)	0.03 (0.03)	0.03 (0.04)		0.03 (0.04)
Change in FRC, Thirona, mean (SD)		0.850664	0.311231		0.06 (0.47)		0.05 (0.44)	0.09 (0.47)	0.03 (0.35)	0.07 (0.61)		0.05 (0.28)
Change in mean attenuation expiratory, Thirona, mean (SD)		0.863709	0.311231		-4.95 (31.77)		-6.98 (32.06)	-4.33 (29.07)	-4.14 (26.26)	-2.11 (40.58)		-11.29 (33.01)
Change in mean attenuation inspiratory, Thirona, mean (SD)		0.862306	0.311231		1.58 (21.12)		1.88 (18.98)	1.84 (20.46)	3.14 (18.58)	-1.14 (28.62)		-1.97 (17.89)
Change in TLC, Thirona, mean (SD)		0.86419	0.311231		-0.09 (0.54)		-0.06 (0.55)	-0.09 (0.51)	-0.16 (0.56)	-0.07 (0.56)		0.01 (0.52)
Airway wall thickness, segmental (main 6), Thirona, mean (SD)		0.898864	0.315408		1.03 (0.21)		1.03 (0.2)	1.02 (0.2)	1.06 (0.23)	1.03 (0.23)		0.93 (0.16)
Basophil percentage, mean (SD)		0.910272	0.315408		0.6 (0.53)		0.57 (0.51)	0.6 (0.54)	0.62 (0.56)	0.62 (0.52)		0.62 (0.55)
Pre-/post-BD FEV1 percent change, mean (SD)		0.900323	0.315408		6.2 (9.1)		6.28 (8.6)	5.76 (8.19)	6.81 (10.1)	6.26 (11)		4 (4.95)
Change in PRM percent air trapping, Thirona, mean (SD)		0.910474	0.315408		-0.08 (7.37)		-0.34 (7.24)	0.36 (7.07)	0.25 (6.47)	-0.66 (9.05)		-0.17 (4.62)
