# Supplementary material for: Distinct COPD subtypes in former smokers revealed by gene network perturbation analysis
Source: Respir Res. 2023 Jan 25;24:30. doi: 10.1186/s12931-023-02316-6 (PMC9875487; doi:10.1186/s12931-023-02316-6)
Supplement: Supplementary file 3 — Additional file 3: Table S2. Excel file containing this table is attached. Differences in clinical characteristics between clusters 0 and 1. The variables are sorted by descending significance. P-values were calculated with a Wilcoxon rank sum test for continuous and ordinal variables and or a Chi-squared test for discrete and binary variables and asses if there are differences in variable distribution between these clusters. [file 12931_2023_2316_MOESM3_ESM.xlsx]

## Sheet: clus0_v_clus1_clinical_variable
Variable	Cluster 0	Cluster 1		p-value
Participants, n	181	156
FRC/TLC ratio, Thirona, mean (SD)	0.56 (0.11)	0.6 (0.11)		0.004611
DLCO percent predicted, adjusted, mean (SD)	76.69 (22.77)	70.84 (21.52)		0.011688
Change in 6-minute walk distance, mean (SD)	-53.9 (276.36)	-134.48 (289.36)		0.017818
CAT8: energy, mean (SD)	1.67 (1.29)	1.99 (1.36)		0.036313
PRM: percent other, Thriona, mean (SD)	2.01 (1.88)	1.56 (1.53)		0.070473
Monocyte, K/uL, mean (SD)	0.57 (0.17)	0.62 (0.22)		0.090181
Monocyte percentage, mean (SD)	8.29 (2.16)	8.76 (2.56)		0.106474
CAT4: breathless, mean (SD)	2.04 (1.72)	2.31 (1.65)		0.117848
TLC, Thirona, mean (SD)	5.86 (1.43)	5.63 (1.36)		0.148833
Change in FEV1 percent predicted, mean (SD)	-2.88 (10.02)	-1.83 (9.62)		0.151253
6-minute walk distance, mean (SD)	1384.88 (414)	1321.76 (403.63)		0.155822
SF-36 physical function t-score, mean (SD)	44.08 (11.61)	42.11 (12.55)		0.163738
SGRQ score: symptom, mean (SD)	23.41 (21.86)	26.45 (21.99)		0.174315
SF-36 role emotional t-score, mean (SD)	49.29 (9.27)	49.87 (10.23)		0.181426
CAT2: phelgm, mean (SD)	1.2 (1.29)	1.36 (1.28)		0.182071
Lymphocyte percentage, mean (SD)	28.07 (7.91)	26.97 (7.3)		0.18684
SF-36 physical health aggregate score, mean (SD)	45.38 (10.2)	43.7 (11.04)		0.186902
PRM: percent air trapping, Thirona, mean (SD)	19.49 (13.03)	21.28 (13.2)		0.190103
CAT score, mean (SD)	9.65 (6.95)	10.69 (7.47)		0.195119
Change in FEV1, mL, mean (SD)	-228.35 (264.14)	-203.77 (279.94)		0.1954
Mean attenuation inspiratory, Thirona, mean (SD)	-844.6 (31.56)	-841.91 (30.11)		0.196331
SF-36 mental health aggregate score, mean (SD)	54.26 (8.32)	54.75 (9.83)		0.210994
SF-36 body pain t-score, mean (SD)	50.38 (9.75)	48.91 (10.62)		0.220885
CAT5: limited, mean (SD)	1.11 (1.42)	1.3 (1.5)		0.223126
Log expiratory percent below 856, mean (SD)	2.77 (1.11)	2.96 (0.95)		0.225259
Percent gas trapping (-856 HU) total lung, Thirona, mean (SD)	25.26 (20.5)	27.83 (21.42)		0.225259
Change in FEV1, mL/year, mean (SD)	-41.58 (48.83)	-37.99 (52.23)		0.227522
Change in PRM percent emphysema, Thirona, mean (SD)	0.71 (3.68)	0.27 (5.05)		0.252209
HADS anxiety score, mean (SD)	3.88 (3.02)	4.33 (3.37)		0.266814
SF-36 role physical t-score, mean (SD)	47.34 (10.29)	45.88 (11.16)		0.296358
BODE, mean (SD)	1.11 (1.58)	1.26 (1.6)		0.30386
Change in lung density, sponge model adjusted, mean (SD)	2.61 (11.54)	1.55 (11.64)		0.307029
Perc15, Expiratory, Thriona, mean (SD)	-869.58 (55.01)	-876.52 (52.85)		0.336852
Percent empysema lower lobes, Thirona, mean (SD)	6.89 (9.26)	6.44 (9.72)		0.347574
HADS depression score, mean (SD)	2.9 (2.69)	3.03 (2.58)		0.355701
PRM: percent normal, Thirona, mean (SD)	71.28 (22.19)	69.53 (22.56)		0.361604
CAT1: cough, mean (SD)	1.54 (1.24)	1.66 (1.3)		0.37448
Health status, mean (SD)	3.36 (0.85)	3.33 (0.92)		0.377777
SGRQ score: impact, mean (SD)	12.03 (14.38)	13.58 (15.98)		0.389837
Change in percent emphysema (-950 HU), Thirona, mean (SD)	-0.59 (4.49)	-1.07 (5.54)		0.406417
SF-36 social function t-score, mean (SD)	51.37 (8.58)	50.42 (9.39)		0.412491
SGRQ score: total, mean (SD)	19.99 (18.17)	21.87 (19.37)		0.41572
MMRC dyspnea score, mean (SD)	1.05 (1.29)	1.14 (1.28)		0.420999
Basophil (K/uL), mean (SD)	0.03 (0.04)	0.04 (0.04)		0.422116
WBC (K/uL), mean (SD)	7.06 (1.76)	7.18 (1.81)		0.433693
FEF2575, mean (SD)	1.4 (1.06)	1.27 (0.88)		0.439669
Change in TLC, Thirona, mean (SD)	-0.06 (0.55)	-0.09 (0.51)		0.482238
Lung density, Perc15 + 1000 HU, mean (SD)	72.43 (28.66)	72.91 (26.63)		0.48706
Perc15 Inspiratory, Thirona, mean (SD)	-927.57 (28.66)	-927.09 (26.63)		0.48706
Neutrophils, K/uL, mean (SD)	4.32 (1.43)	4.4 (1.41)		0.492871
Change in oxygen use, mean (SD)	0.08 (0.31)	0.05 (0.25)		0.501172
CAT7: sleep soundly, mean (SD)	0.98 (1.28)	0.91 (1.27)		0.516407
Change in PRM percent air trapping, Thirona, mean (SD)	-0.34 (7.24)	0.36 (7.07)		0.521654
CAT6: confidence leaving home, mean (SD)	0.4 (0.88)	0.39 (0.97)		0.53324
Exacerbation frequency, mean (SD)	0.33 (0.88)	0.28 (0.71)		0.549562
FRC, Thriona, mean (SD)	3.32 (1.08)	3.42 (1.13)		0.559604
FEV6, pre-BD, mean (SD)	2.8 (0.91)	2.72 (0.86)		0.565112
Lymphocytes, K/uL, mean (SD)	1.95 (0.65)	1.91 (0.61)		0.572643
Mean attenuation expiratory, Thirona, mean (SD)	-731.29 (65.37)	-736.94 (69.97)		0.575888
Eosinophil percentage, mean (SD)	2.77 (1.94)	2.88 (1.99)		0.578863
FEV1, mean (SD)	2.04 (0.84)	1.97 (0.78)		0.582024
FEF2575, pre-BD, mean (SD)	1.26 (0.96)	1.15 (0.78)		0.599602
CAT3: tightness in chest, mean (SD)	0.7 (0.99)	0.78 (1.06)		0.601504
Log inspiratory percent below 950, total, mean (SD)	1.06 (1.77)	1.04 (1.65)		0.605571
Percent emphysema (-950 HU), Thirona, mean (SD)	8.59 (10.96)	8.47 (11.82)		0.605571
FEV1/FVC ratio, mean (SD)	0.64 (0.15)	0.63 (0.16)		0.60815
PRM: percent emphysema, Thirona, mean (SD)	7.22 (10.85)	7.64 (12.12)		0.609109
Change in MMRC, mean (SD)	0.05 (0.88)	-0.06 (1.06)		0.614089
Change in mean attenuation inspiratory, Thirona, mean (SD)	1.88 (18.98)	1.84 (20.46)		0.619992
Lung density, sponge model adjusted, mean (SD)	66.94 (21.62)	65.43 (20.38)		0.628011
Change in mean attenuation expiratory, Thirona, mean (SD)	-6.98 (32.06)	-4.33 (29.07)		0.649246
Basophil percentage, mean (SD)	0.57 (0.51)	0.6 (0.54)		0.652643
Eosinophil, K/uL, mean (SD)	0.19 (0.13)	0.2 (0.15)		0.660094
FEV1, pre-BD, mean (SD)	1.95 (0.85)	1.88 (0.75)		0.666008
Change in FEV1/FVC ratio, mean (SD)	-0.01 (0.06)	-0.01 (0.07)		0.667648
SF-36 vitality t-score, mean (SD)	52.78 (9.47)	53.19 (9.57)		0.676926
Neutrophil percentage, mean (SD)	60.3 (8.42)	60.76 (7.95)		0.680012
FVC, pre-BD, mean (SD)	3.03 (0.92)	2.98 (0.89)		0.680047
FVC, mean (SD)	3.13 (0.91)	3.09 (0.93)		0.685029
Pre-/post-BD FVC percent change, mean (SD)	3.94 (9.28)	4.23 (10.23)		0.710056
FEV6, mean (SD)	2.9 (0.89)	2.85 (0.88)		0.718711
Percent emphysema upper lobe/lower lobe ratio, Thirona, mean (SD)	1.68 (1.14)	2.06 (2.43)		0.723399
SGRQ score: active, mean (SD)	32.23 (27.42)	34.13 (29.9)		0.723439
Oral corticosteroids, n (%)	3 (1.67)	1 (0.65)		0.723454
SF-36 mental health t-score, mean (SD)	53.82 (7.8)	53.04 (9.17)		0.72957
Change in FRC, Thirona, mean (SD)	0.05 (0.44)	0.09 (0.47)		0.740067
SF-36 general health t-score, mean (SD)	47.36 (10.36)	47.57 (10.98)		0.77967
Change in SGRQ total score, mean (SD)	0.87 (10.96)	0.3 (11.16)		0.812096
Inhaled corticosteroids, n (%)	9 (5.08)	2 (1.30)		0.818014
FEV1/FVC ratio, pre-BD, mean (SD)	0.62 (0.15)	0.62 (0.15)		0.837231
PEF, pre-BD, mean (SD)	5.91 (2.43)	5.78 (2.26)		0.837298
Percent emphysema upper lobes, Thirona, mean (SD)	9.54 (12.03)	9.26 (12.42)		0.846102
Change in Perc15 inspiratory, Thirona, mean (SD)	3.73 (15.23)	2.77 (15.93)		0.872202
PEF, mean (SD)	6.15 (2.52)	6.04 (2.38)		0.88798
Change in Perc15 expiratory, Thirona, mean (SD)	6.96 (29.97)	4.84 (24.76)		0.920128
Change in percent gas trapping, Thirona, mean (SD)	-0.2 (9.44)	0.04 (9.29)		0.942599
FEV1 percent predicted, mean (SD)	73.79 (24.65)	73.16 (24.49)		0.944076
Pre-/post-BD FEV1 percent change, mean (SD)	6.28 (8.6)	5.76 (8.19)		0.949455
Wall area percent, segmental (main 6), Thirona, mean (SD)	49.71 (7.12)	49.43 (7.43)		0.959197
Change in PRM percent other, Thirona, mean (SD)	-1.2 (2.26)	-1.17 (2.14)		0.96271
FVC percent predicted, mean (SD)	85.19 (17.92)	84.89 (17.32)		0.972021
Pi10, Thirona, mean (SD)	2.27 (0.56)	2.26 (0.51)		0.973179
Change in PRM percent normal, Thirona, mean (SD)	0.83 (10.1)	0.54 (9.87)		0.99488
Airway wall thickness, segmental (main 6), Thirona, mean (SD)	1.03 (0.2)	1.02 (0.2)		0.996501
Severe exacerbations, n (%)	12 (6.63)	11 (7.05)		1
